# Supplementary material for: JRM-28, a Novel HDAC2 Inhibitor, Upregulates Plasticity-Associated Proteins in Hippocampal Neurons and Enhances Morphological Plasticity via Activation of CREB: Implications for Alzheimer’s Disease
Source: Cells. 2024 Nov 27;13(23):1964. doi: 10.3390/cells13231964 (PMC11640089; doi:10.3390/cells13231964)
Supplement: Supplementary file 1 [file cells-13-01964-s001.zip]

Archive with 1 entries (1 files):
- cells-3226162-supplementary.pdf
